# Supplementary material for: Development of a Microsphere-Based Immunoassay Authenticating A2 Milk and Species Purity in the Milk Production Chain
Source: Molecules. 2022 May 17;27(10):3199. doi: 10.3390/molecules27103199 (PMC9144198; doi:10.3390/molecules27103199)
Supplement: Supplementary file 1 [file molecules-27-03199-s001.zip]

Archive with 1 entries (1 files):
- molecules-1682333-supplementary.pdf
